# Supplementary material for: Effect of Multi-Year Environmental and Meteorological Factors on the Quality Traits of Winter Durum Wheat
Source: Plants (Basel). 2021 Dec 30;11(1):113. doi: 10.3390/plants11010113 (PMC8747632; doi:10.3390/plants11010113)
Supplement: Supplementary file 1 [file plants-11-00113-s001.zip]

Archive with 1 entries (1 files):
- plants-1493029-supplementary.pdf
